# Supplementary material for: Therapeutic Potential and Challenges of Mesenchymal Stem Cell-Derived Exosomes for Peripheral Nerve Regeneration: A Systematic Review
Source: Int J Mol Sci. 2024 Jun 12;25(12):6489. doi: 10.3390/ijms25126489 (PMC11203969; doi:10.3390/ijms25126489)
Supplement: Supplementary file 1 [file ijms-25-06489-s001.zip]

Archive with 1 entries (1 files):
- ijms-3022759-supplementary.pdf
